# Supplementary material for: Major Aortic Reconstruction with the Replacement of Supra-Aortic Branches: Successful Surgical Treatment of Takayasu Arteritis Initially Presented as Congestive Heart Failure
Source: Diagnostics (Basel). 2021 Feb 2;11(2):216. doi: 10.3390/diagnostics11020216 (PMC7912939; doi:10.3390/diagnostics11020216)
Supplement: Supplementary file 1 [file diagnostics-11-00216-s001.zip]

Archive with 4 entries (4 files):
- Tak ZIP/Supplementarymaterial 2012 Diagnosis.zip
- Tak ZIP/Supplementarymaterial 2013 Remission.zip
- Tak ZIP/Supplementarymaterial 2018 Progression.zip
- Tak ZIP/Supplementarymaterial 2020 Postsurgical.zip
